# Supplementary material for: A novel histological index for evaluation of environmental enteric dysfunction identifies geographic-specific features of enteropathy among children with suboptimal growth
Source: PLoS Negl Trop Dis. 2020 Jan 13;14(1):e0007975. doi: 10.1371/journal.pntd.0007975 (PMC6980693; doi:10.1371/journal.pntd.0007975)
Supplement: S1 Dataset — (CSV) [file pntd.0007975.s007.csv]

slide_id	child_id_num	site	site_num	site_abbrev	age_biopsy	sex	hb	mcv	diarrhea	diar_dur_num	diar_dur_cat	laz	laz_cat	waz	waz_cat	wlz	wlz_cat	lr	pct_lact_excret	pct_rham_excret	hiv	sex_num	EED_site	bmiz	bmiz_cat	ttg_pct_normal	crp_harmoniz	glp2_harmoniz	igf1_harmoniz	comp_sco_avg	ac_infl_final_sco	chr_infl_final_sco	eos_infil_final_sco	iel_final_sco	vil_arc_final_sco	im_bru_final_sco	fov_met_final_sco	gob_den_final_sco	pan_den_final_sco	ent_inj_final_sco	epi_det_final_sco	rnd_iel_final_sco	rnd_ac_infl_final_sco	rnd_chr_infl_final_sco	rnd_eos_infil_final_sco	rnd_vil_arc_final_sco	rnd_im_bru_final_sco	rnd_fov_met_final_sco	rnd_gob_den_final_sco
1	102	Pakistan	1	Pak	22	M	11	72.900002	0	0	0	-3.585999966	4	-3.282999992	4	-2.868999958	3					0	Pakistan		0	5.6111112		3789.3191	40.650002	24.43459511	0	2	0.333333343	2.555555582	1.666666746	0.777777791	0	0.666666687	0.666666687	0.333333313	0.444444448	3	0	2		2	1		1
7	161027	St. Louis-celiac	3	GSE	12.51782513	M	12.9	82	0		0	2.54	0		0		0	0.209340659	0.085725	2.0475		0		0.86000001	0	1200	610.16437			45.04504395	0	2.333333015	0	2.666666985	3.333333015	3	0.666666687	2.333333015	1	0.666666687	0.666666687	3	0	2	0	3	3	1	2
8	111	Pakistan	1	Pak	18	M	8.3	59.799999	1	2	1	-2.186000109	3	-2.430999994	3	-1.43900001	2					0	Pakistan		0	6.4444447	212	9581.1523	52.474998	27.5004425	0	2.083333492	0.166666657	2.333333492	1	1.333333492	0	1.166666508	1	0.333333313	0.999999881	2	0	2		1	1		1
9	1638105	St. Louis-celiac	3	GSE	9.473157883	F			0		0	0.42	0	0.720000029	0		0					1		0.67000002	0	1833.33	432.6095			48.03921509	0	2.5	0	3	4	3	0	1.666666985	1.333333015	0.666666687	2	3	0	3	0	4	3	0	2
10	6729	Zambia	2	Zam	9	M	9.6	81.199997	1	14	3	-3.140000105	4	-3.970000029	4	-3.160000086	4				0	0	Zambia		0	5.3053055	1481.481	1457	9.25	21.93958664	0	1.333333015	0	0.333333313	1	0	0	1.666666985	3	0.666666687	1	0	0	1	0	1	0	0	2
11	113	Pakistan	1	Pak	20	M	8.1	59.200001	1	9	2	-1.534999967	2	-0.569000006	1	-1.710999966	2					0	Pakistan		0	2.7222223	147	7594.5361	17.75	27.02702713	0	0.999999881	0	1.666666985	1.666666985	2	0	1.333333373	1.5	0.166666657	0.666666627	2	0	1		2	2		1
12	6720	Zambia	2	Zam	18	M	6.1	77.300003	1	18	3	-3.9400001	4	-5.3200002	5	-5.5500002	5	0.1111628	0.0017925	0.016125	0	0	Zambia		0	4.8048048	2012.3979	5075	9.25	23.423424	0	0.666666687	0	0.666666687	0	1	0.333333313	1	3	1	1	1	0	1	0	0	1	0	1
15	6728	Zambia	2	Zam	21	M			1	28	5	-2.319999933	3	-3.549999952	4	-3.480000019	4	0.1931994	0.0003125	0.0016175	0	0	Zambia		0	5.9059057	980.20099	1279	9.9589996	22.66913986	0	2	0	0.333333313	1	0	0	2.333333015	3	0	1	0	0	2	0	1	0	0	2
16	101	Pakistan	1	Pak	25	M	11.5	74.599998	0	0	0	-2.970999956	3	-2.58100009	3	-2.279999971	3					0	Pakistan		0	4.8888888	57	596.00531	36.700001	18.01801872	0	1.222222209	0	2.444444418	1.111111164	0	0	0.777777791	0.444444448	0.222222224	0.444444448	2	0	1		1	0		1
18	6716	Zambia	2	Zam	23	M	9.8		1	21	4	-6.659999847	5	-6.71999979	5	-5.900000095	5				1	0	Zambia		0	19.91992	460.121	374	10.092	38.79173279	0	2.5	0	1	4	0	0	2	3	1.333333015	1	1	0	3	0	4	0	0	2
33	6718	Zambia	2	Zam	12	F	6.2	87	1	21	4	-4.360000134	5	-4.440000057	5	-2.75999999	3				1	1	Zambia		0	7.1071072	21000	7551	12.717	21.05153275	0	0.5	0	0.333333313	2.5	0	0	1.666666985	2	0.666666687	0.666666687	0	0	1	0	3	0	0	2
38	6730	Zambia	2	Zam	15	M			1	28	5	-1.720000029	2	-0.970000029	1	-0.25999999	1	0.2723958	0.001046	0.00384	0	0	Zambia		0	5.1051049	12364.996	510	23.055	24.32432556	0	1.666666985	0	1	3	0	0	1	1.333333015	0.333333313	0.666666687	1	0	2	0	3	0	0	1
43	6723	Zambia	2	Zam	12	M	8.6	68.699997	1	14	3	-5.449999809	5	-5.760000229	5	-4.510000229	5	1.048806	0.007575	0.0072225	1	0	Zambia		0	6.0060062	497.741	5633	9.25	43.74668884	0		0.333333313	0.333333313	4	0	0	4	3	2	1.333333015	0	0		0	4	0	0	4
52	1645224	St. Louis-celiac	3	GSE	10.23167229	F			0		0	0.76	0		0		0	0.317073171	0.0637	1.0045		1		-0.12	1	510.10999	472.49606			40.54053879	0	2	0	2.333333015	3.666666985	3	0	1.333333015	0.666666687	0.666666687	1.333333015	2	0	2	0	4	3	0	1
53	106	Pakistan	1	Pak	23	F	7.1	50	1	5	1	-3.642999887	4	-3.901000023	4	-2.11500001	3					1	Pakistan		0	4.6111112		12345.375	39.25	16.51651764	0	1.222221971	0	2.666666269	0.777777672	0.333333343	0	0.444444448	0.222222209	0.111111104	0.333333343	3	0	1		1	0		0
55	1622740	St. Louis-celiac	3	GSE	4.065792084	F	11.5	80.32	0		0	-3.88	4	-2.079999924	3	0.50999999	0					1		0.81999999	0	666.83002	5741.8057			46.60837173	0	2.5	0	3	4	3	0	1.666666985	1.5	0.666666687	1.333333015	3	0	3	0	4	3	0	2
57	1632188	St. Louis-celiac	3	GSE	11.67979717	F			0		0	1.24	0		0		0	1.109947644	0.5247	2.363625		1		0.67000002	0	733.87				38.73873901	0	2.333333015	1	2.333333015	3.666666985	2.666666985	0	1	0.333333313	0.333333313	0.666666687	2	0	2	1	4	3	0	1
58	109	Pakistan	1	Pak	23	F	12.4	82.400002	0	0	0	-1.980000019	2	-2.839999914	3	-0.632000029	1					1	Pakistan		0	5.5555553	199	12663.495	23.674999	19.21921921	0	1.333333373	0.111111104	1.111111164	1.222222209	0.777777791	0	0.777777791	1.22222209	0	0.555555522	1	0	1		1	1		1
61	162763	St. Louis-celiac	3	GSE	3.028125048	M	10.1	79.199997	0		0	-1.96	2	-1.039999962	2	0.050000001	0	2.199661591	0.00624	0.014184		0		0.34999999	0	3332.5	227.54816			36.03603363	0	2	0	2	2.666666985	2.333333015	0	1.333333015	1	1	1	2	0	2	0	3	2	0	1
66	1616680	St. Louis-celiac	3	GSE	11.42243385	M	14.2	83.900002	0		0	1.67	0		0		0	0.609037328	0.22754	1.86803		0		2.8499999	0	404.20001	9322.3945			40.5405426	0	2.333333015	0	2.666666985	3	3	0	1	0.666666687	1	1.333333015	3	0	2	0	3	3	0	1
70	6727	Zambia	2	Zam	21	F	8.6	61.099998	1	35	5	-2.829999924	3	-4.559999943	5	-4.429999828	5	0.1447942	0.0001495	0.0010325	1	1	Zambia		0	5.6056056	3666.8701	2174	9.25	21.62162209	0	1	0	0.666666687	2.333333015	0	0.333333313	1	1.666666985	0.333333313	0.666666687	1	0	1	0	2	0	0	1
76	1610960	St. Louis-celiac	3	GSE	5.196433544	F	12.1	79.699997	0		0	-0.23	1	-1.590000033	2		0					1		-2.23	3	176.09	163.3439			42.86104202	0	2	1	3	3.333333015	2.666666985	0	1.666666985	0.666666687	1	1	3	0	2	1	3	3	0	2
78	6722	Zambia	2	Zam	18	F	8.9	62.599998	1	180	5	-3.74000001	4	-3.599999905	4	-2.25999999	3	0.0623549	0.0000188	0.0003015	0	1	Zambia		0	5.1051049	4855.793	812	18.974001	32.43243408	0	1.333333015	0	1	3.333333015	0.666666687	0	1.666666985	2.666666985	0.666666687	0.666666687	1	0	1	0	3	1	0	2
79	105	Pakistan	1	Pak	25	M	8.1	56.299999	0	0	0	-2.507999897	3	-2.086999893	3	-1.993999958	2					0	Pakistan		0	2.3888888		11503.383	48.075001	20.7207222	0	1	0	1.166666865	1.666666508	1.333333492	0	0.666666627	0.666666627	0.666666627	0.5	1	0	1		2	1		1
80	165492	St. Louis-celiac	3	GSE	7.860645294	F	13.6	78.800003	0		0	1.61	0	2.539999962	0		0					1		2.3	0	681.34003				29.10841942	0	1.333333015	0	2.333333015	0.5	2.666666985	0	1	0.333333313	0.333333313	1.666666985	2	0	1	0	1	3	0	1
82	1639050	St. Louis-celiac	3	GSE	5.120000362	F	11.6	80.099998	0		0	-0.28	1	0.529999971	0		0	0.679144385	0.371475	2.734875		1		0.97000003	0	615.56				35.13513565	0	2	0	2.666666985	3.666666985	1.666666985	0	1	0.666666687	0.666666687	0.666666687	3	0	2	0	4	2	0	1
87	112	Pakistan	1	Pak	20	F	9.4	49.299999	1	7	2	-3.292999983	4	-3.515000105	4	-1.949000001	2					1	Pakistan		0	4.2222223	37	12994.666	11.4	31.79650307	0.111111104	1.888888955	0.111111104	2.666666746	3	0.555555582	0	1.111111164	0.999999881	0.777777791	0.666666687	3	0	2		3	1		1
96	6724	Zambia	2	Zam	11	M	8.1	68.400002	1	30	5	-3.700000048	4	-5.21999979	5	-4.960000038	5	0.1471264	0.000128	0.00087	0	0	Zambia		0	6.0060062	562.99701	1929	11.678	24.21833611	0	0.666666687	0	0.333333313	1.666666985	0	0	1.333333015	2	1	1.666666985	0	0	1	0	2	0	0	1
101	175285	St. Louis-control	0	Ctrls	16.87372017	F			0		0	-0.91	1		0		0					1		0.18000001	0	11.01	549.72406			5.405405521	0	0.333333313	0	0.666666687	0.333333313	0	0	0	0	0	0.666666687	1	0	0	0	0	0	0	0
102	6731	Zambia	2	Zam	23	F	7.8	82.900002	1	14	3	-6.21999979	5	-6.699999809	5	-5.449999809	5				0	1	Zambia		0	5.5055056	47.539001	4464	9.8260002	36.93693542	0	1.666666985	0	1.333333015	3.666666985	1.666666985	0	1.666666985	2	1	0.666666687	1	0	2	0	4	2	0	2
103	6715	Zambia	2	Zam	9	F	8	73.400002	1	21	4	0.629999995	0	0.109999999	0	-0.219999999	1	0.2329897	0.0002034	0.000873	0	1	Zambia		0	4.8048048	18045.828	986	12.975	31.53153229	0	1.333333015	0	1.333333015	2.333333015	0	0	1.666666985	2.666666985	1.333333015	1	1	0	1	0	2	0	0	2
111	110	Pakistan	1	Pak	22	F	10.5	64.099998	0	0	0	-4.811999798	5	-4.96600008	5	-3.13499999	4					1	Pakistan		0	6.3888888		20672.369	14.425	25.22522545	0	0.999999881	0	3.166666508	1.5	0	0	1.666666508	1.5	0.166666657	0.333333313	3	0	1		2	0		2
112	1629648	St. Louis-celiac	3	GSE	7.282832623	F	12.5	83.099998	0		0	1.18	0	1.070000052	0		0					1		0.57999998	0	297.14999				43.24324036	0	2.333333015	0	2	4	2.666666985	0	2.333333015	0.666666687	0.666666687	1.333333015	2	0	2	0	4	3	0	2
116	104	Pakistan	1	Pak	21	F	9.7	74.400002	1	1	1	-3.704999924	4	-2.924999952	3	-3.065999985	4					1	Pakistan		0	7.2222223	14	1895.694	12.7	25.82582664	0	1.444444656	0	2.777777672	1.333333373	0.666666567	0	1.333333373	0.888888896	0.555555582	0.555555582	3	0	1		1	1		1
125	167423	St. Louis-celiac	3	GSE	15.50488186	F	13.2	92	0		0	1	0		0		0					1		0.60000002	0	2233.3301	131.95061			36.03603363	0	2.333333015	0	2.333333015	2.666666985	2.666666985	0	1	1	0.666666687	0.666666687	2	0	2	0	3	3	0	1
128	6717	Zambia	2	Zam	20	F	7.7	70.099998	1	14	3	-1.899999976	2	-3.099999905	4	-2.940000057	3				0	1	Zambia		0	5.6056056	2620.427		10.89	31.42554283	0	2.333333015	0	0.666666687	2.666666985	0.333333313	0	1.666666985	2.5	1.333333015	0.666666687	1	0	2	0	3	0	0	2
129	6721	Zambia	2	Zam	23	M	8.7	65.599998	1	14	3	-2.329999924	3	-3.099999905	4	-2.730000019	3	0.3060747	0.000262	0.000856	0	0	Zambia		0	6.4064064	935.04797	822	9.25	33.33333206	0	1.333333015	0	0.666666687	3.666666985	0.333333313	0	2	2.333333015	1	1	1	0	1	0	4	0	0	2
130	6725	Zambia	2	Zam	6	M	6.3	62	1	14	3	-3.099999905	4	-3.400000095	4	-1.830000043	2	1.071274	0.00062	0.0005787	0	0	Zambia		0	7.2072072	129.608		10.493	41.57392502	0	2	0	0.666666687	3.666666985	1	0	2.333333015	3	1.666666985	1.333333015	1	0	2	0	4	1	0	2
132	1627436	St. Louis-celiac	3	GSE	14.23985481	F	12.9	79	0		0	1.1	0		0		0	1.584664537	0.01488	0.04695		1		0.28	0	4443.3301	40.445072			45.41600418	0	2.5	0.333333313	3.333333015	4	3	0	1.666666985	0.333333313	0.333333313	1.666666985	3	0	3	0	4	3	0	2
135	6726	Zambia	2	Zam	9	M	9.8	70.199997	1	21	4	-2.339999914	3	-3.309999943	4	-2.799999952	3	0.9539999	0.001908	0.002	1	0	Zambia		0	10.910911	746.08698	4071	9.25	43.8261795	0	1.5	0	1.666666985	4	0	0	3	3	2	1.666666985	2	0	2	0	4	0	0	3
136	1711897	St. Louis-control	0	Ctrls	2.88575387	F	13	77.300003	1	21	4	-1.26	2	0.75	0	1.980000019	0	0.252969121	0.158685	3.13645		1		2.1900001	0	27.309999	281.43842			5.405405521	0	0.666666687	0	0.333333313	0	0	0	0.333333313	0	0	0.666666687	0	0	1	0	0	0	0	0
137	175490	St. Louis-control	0	Ctrls	10.16037273	F	14.1	78.599998	0		0	5.4	0		0		0					1		0.11	0	17.559999	1888.0598			14.05951405	0	1.333333015	0	0.333333313	1.5	0	0	1	0	0	1.333333015	0	0	1	0	2	0	0	1
138	174469	St. Louis-control	0	Ctrls	10.86675262	F			1		5	-1	1		0		0	0.136661699	0.07336	2.684		1		-2.6900001	3	18.51	179.06563			29.67143631	0	1.5	0	1	4	1.666666985	0	0.666666687	1	0.666666687	2	1	0	2	0	4	2	0	1
139	1634410	St. Louis-control	0	Ctrls	12.58604431	F	12.7	90.199997	0		0	-0.06	1		0		0	0.096521739	0.097236	5.037		1		-1.01	2	12.51	268.67749			7.753207684	0	0.333333313	0	0	0	1	0	0.666666687	0.333333313	0	0.333333313	0	0	0	0	0	1	0	1
140	1640125	St. Louis-control	0	Ctrls	14.52197266	F	14	89.099998	0		0	-0.87	1		0		0					1		0.63	0	66.330002	334.40738			4.663486958	0	0.5	0	0.333333313	0.333333313	0	0	0.333333313	0	0	0.333333313	0	0	1	0	0	0	0	0
[truncated: 3 more columns]
