# Supplementary material for: A novel histological index for evaluation of environmental enteric dysfunction identifies geographic-specific features of enteropathy among children with suboptimal growth
Source: PLoS Negl Trop Dis. 2020 Jan 13;14(1):e0007975. doi: 10.1371/journal.pntd.0007975 (PMC6980693; doi:10.1371/journal.pntd.0007975)
Supplement: S2 Dataset — (CSV) [file pntd.0007975.s008.csv]

slide_id	parameter	TL_rating	OY_rating	CM_rating	site	site_abbrev
1	ac_infl	0	0	0	Pakistan	Pakistan
7	ac_infl	0	0	0	St. Louis-celiac	GSE
8	ac_infl	0	0	0	Pakistan	Pakistan
9	ac_infl	0	0	0	St. Louis-celiac	GSE
10	ac_infl	0	0	0	Zambia	Zambia
11	ac_infl	0	0	0	Pakistan	Pakistan
12	ac_infl	0	0	0	Zambia	Zambia
15	ac_infl	0	0	0	Zambia	Zambia
16	ac_infl	0	0	0	Pakistan	Pakistan
17	ac_infl	0	0	0	Pakistan	Pakistan
18	ac_infl	0	0	0	Zambia	Zambia
22	ac_infl	0	0	0	Pakistan	Pakistan
29	ac_infl	0	0	0	Pakistan	Pakistan
33	ac_infl	0	0	0	Zambia	Zambia
35	ac_infl	0	0	0	Pakistan	Pakistan
38	ac_infl	0	0	0	Zambia	Zambia
43	ac_infl	0	0	0	Zambia	Zambia
45	ac_infl	0	0	0	Pakistan	Pakistan
50	ac_infl	0	0	0	Pakistan	Pakistan
51	ac_infl	0	0	1	Pakistan	Pakistan
52	ac_infl	0	0	0	St. Louis-celiac	GSE
53	ac_infl	0	0	0	Pakistan	Pakistan
55	ac_infl	0	0	0	St. Louis-celiac	GSE
57	ac_infl	0	0	0	St. Louis-celiac	GSE
58	ac_infl	0	0	0	Pakistan	Pakistan
59	ac_infl	0	0	0	Pakistan	Pakistan
61	ac_infl	0	0	0	St. Louis-celiac	GSE
66	ac_infl	0	0	0	St. Louis-celiac	GSE
70	ac_infl	0	0	0	Zambia	Zambia
72	ac_infl	0	0	0	Pakistan	Pakistan
73	ac_infl	0	0	0	Pakistan	Pakistan
76	ac_infl	0	0	0	St. Louis-celiac	GSE
77	ac_infl	0	0	0	Pakistan	Pakistan
78	ac_infl	0	0	0	Zambia	Zambia
79	ac_infl	0	0	0	Pakistan	Pakistan
80	ac_infl	0	0	0	St. Louis-celiac	GSE
81	ac_infl	0	0	0	Pakistan	Pakistan
82	ac_infl	0	0	0	St. Louis-celiac	GSE
84	ac_infl	0	0	0	Pakistan	Pakistan
85	ac_infl	0	0	0	Pakistan	Pakistan
87	ac_infl	0	0	0	Pakistan	Pakistan
96	ac_infl	0	0	0	Zambia	Zambia
101	ac_infl	0	0	0	St. Louis-control	Ctrls
102	ac_infl	0	0	0	Zambia	Zambia
103	ac_infl	0	0	0	Zambia	Zambia
111	ac_infl	0	0	0	Pakistan	Pakistan
112	ac_infl	0	0	0	St. Louis-celiac	GSE
116	ac_infl	0	0	0	Pakistan	Pakistan
120	ac_infl	0	0	0	Pakistan	Pakistan
125	ac_infl	0	0	0	St. Louis-celiac	GSE
128	ac_infl	0	0	0	Zambia	Zambia
129	ac_infl	0	0	0	Zambia	Zambia
130	ac_infl	0	0	0	Zambia	Zambia
132	ac_infl	0	0	0	St. Louis-celiac	GSE
135	ac_infl	0	0	0	Zambia	Zambia
136	ac_infl	0	0	0	St. Louis-control	Ctrls
137	ac_infl	0	0	0	St. Louis-control	Ctrls
138	ac_infl	0	0	0	St. Louis-control	Ctrls
139	ac_infl	0	0	0	St. Louis-control	Ctrls
140	ac_infl	0	0	0	St. Louis-control	Ctrls
1	chr_infl	2	.a	2	Pakistan	Pakistan
7	chr_infl	2	2	3	St. Louis-celiac	GSE
8	chr_infl	2	.a	3	Pakistan	Pakistan
9	chr_infl	2	.a	3	St. Louis-celiac	GSE
10	chr_infl	0	2	2	Zambia	Zambia
11	chr_infl	1	2	1	Pakistan	Pakistan
12	chr_infl	1	1	0	Zambia	Zambia
15	chr_infl	2	.a	2	Zambia	Zambia
16	chr_infl	2	2	1	Pakistan	Pakistan
17	chr_infl	2	2	1	Pakistan	Pakistan
18	chr_infl	2	.a	3	Zambia	Zambia
22	chr_infl	0	2	1	Pakistan	Pakistan
29	chr_infl	3	2	2	Pakistan	Pakistan
33	chr_infl	1	.a	0	Zambia	Zambia
35	chr_infl	0	2	1	Pakistan	Pakistan
38	chr_infl	2	2	1	Zambia	Zambia
43	chr_infl	1	.a	.a	Zambia	Zambia
45	chr_infl	1	2	1	Pakistan	Pakistan
50	chr_infl	2	1	1	Pakistan	Pakistan
51	chr_infl	1	.a	3	Pakistan	Pakistan
52	chr_infl	2	2	2	St. Louis-celiac	GSE
53	chr_infl	1	2	1	Pakistan	Pakistan
55	chr_infl	2	.a	3	St. Louis-celiac	GSE
57	chr_infl	2	2	3	St. Louis-celiac	GSE
58	chr_infl	1	2	2	Pakistan	Pakistan
59	chr_infl	1	2	2	Pakistan	Pakistan
61	chr_infl	1	3	2	St. Louis-celiac	GSE
66	chr_infl	2	2	3	St. Louis-celiac	GSE
70	chr_infl	1	1	1	Zambia	Zambia
72	chr_infl	1	2	2	Pakistan	Pakistan
73	chr_infl	1	2	2	Pakistan	Pakistan
76	chr_infl	2	1	3	St. Louis-celiac	GSE
77	chr_infl	1	0	1	Pakistan	Pakistan
78	chr_infl	1	2	1	Zambia	Zambia
79	chr_infl	1	1	1	Pakistan	Pakistan
80	chr_infl	1	1	2	St. Louis-celiac	GSE
81	chr_infl	1	1	1	Pakistan	Pakistan
82	chr_infl	1	2	3	St. Louis-celiac	GSE
84	chr_infl	0	1	1	Pakistan	Pakistan
85	chr_infl	0	1	1	Pakistan	Pakistan
87	chr_infl	1	2	3	Pakistan	Pakistan
96	chr_infl	0	1	1	Zambia	Zambia
101	chr_infl	0	1	0	St. Louis-control	Ctrls
102	chr_infl	1	2	2	Zambia	Zambia
103	chr_infl	1	2	1	Zambia	Zambia
111	chr_infl	1	1	2	Pakistan	Pakistan
112	chr_infl	1	3	3	St. Louis-celiac	GSE
116	chr_infl	1	2	2	Pakistan	Pakistan
120	chr_infl	1	1	1	Pakistan	Pakistan
125	chr_infl	2	2	3	St. Louis-celiac	GSE
128	chr_infl	1	3	3	Zambia	Zambia
129	chr_infl	1	2	1	Zambia	Zambia
130	chr_infl	1	.a	3	Zambia	Zambia
132	chr_infl	2	.a	3	St. Louis-celiac	GSE
135	chr_infl	0	.a	3	Zambia	Zambia
136	chr_infl	0	1	1	St. Louis-control	Ctrls
137	chr_infl	1	1	2	St. Louis-control	Ctrls
138	chr_infl	1	.a	2	St. Louis-control	Ctrls
139	chr_infl	0	0	1	St. Louis-control	Ctrls
140	chr_infl	0	.a	1	St. Louis-control	Ctrls
1	crush_art	0	0	0	Pakistan	Pakistan
7	crush_art	0	0	0	St. Louis-celiac	GSE
8	crush_art	0	0	1	Pakistan	Pakistan
9	crush_art	0	0	1	St. Louis-celiac	GSE
10	crush_art	0	0	0	Zambia	Zambia
11	crush_art	0	0	0	Pakistan	Pakistan
12	crush_art	0	0	1	Zambia	Zambia
15	crush_art	0	0	0	Zambia	Zambia
16	crush_art	0	0	0	Pakistan	Pakistan
17	crush_art	0	0	0	Pakistan	Pakistan
18	crush_art	0	0	1	Zambia	Zambia
22	crush_art	0	0	0	Pakistan	Pakistan
29	crush_art	0	0	0	Pakistan	Pakistan
33	crush_art	0	0	1	Zambia	Zambia
35	crush_art	0	0	0	Pakistan	Pakistan
38	crush_art	0	0	0	Zambia	Zambia
43	crush_art	0	0	1	Zambia	Zambia
45	crush_art	0	0	0	Pakistan	Pakistan
50	crush_art	0	0	0	Pakistan	Pakistan
51	crush_art	0	0	0	Pakistan	Pakistan
52	crush_art	0	0	1	St. Louis-celiac	GSE
53	crush_art	0	0	0	Pakistan	Pakistan
55	crush_art	0	0	1	St. Louis-celiac	GSE
57	crush_art	0	0	1	St. Louis-celiac	GSE
58	crush_art	0	0	0	Pakistan	Pakistan
59	crush_art	0	0	0	Pakistan	Pakistan
61	crush_art	0	0	1	St. Louis-celiac	GSE
66	crush_art	0	0	0	St. Louis-celiac	GSE
70	crush_art	0	0	1	Zambia	Zambia
72	crush_art	0	0	0	Pakistan	Pakistan
73	crush_art	0	0	1	Pakistan	Pakistan
76	crush_art	0	0	1	St. Louis-celiac	GSE
77	crush_art	0	0	0	Pakistan	Pakistan
78	crush_art	0	0	0	Zambia	Zambia
79	crush_art	1	1	0	Pakistan	Pakistan
80	crush_art	0	0	1	St. Louis-celiac	GSE
81	crush_art	0	0	1	Pakistan	Pakistan
82	crush_art	0	0	0	St. Louis-celiac	GSE
84	crush_art	0	0	0	Pakistan	Pakistan
85	crush_art	0	0	0	Pakistan	Pakistan
87	crush_art	0	0	0	Pakistan	Pakistan
96	crush_art	0	0	1	Zambia	Zambia
101	crush_art	0	0	1	St. Louis-control	Ctrls
102	crush_art	0	0	1	Zambia	Zambia
103	crush_art	0	0	1	Zambia	Zambia
111	crush_art	0	0	0	Pakistan	Pakistan
112	crush_art	0	0	1	St. Louis-celiac	GSE
116	crush_art	0	0	0	Pakistan	Pakistan
120	crush_art	0	0	1	Pakistan	Pakistan
125	crush_art	0	0	1	St. Louis-celiac	GSE
128	crush_art	0	0	1	Zambia	Zambia
129	crush_art	0	0	1	Zambia	Zambia
130	crush_art	0	0	1	Zambia	Zambia
132	crush_art	0	0	1	St. Louis-celiac	GSE
135	crush_art	0	0	0	Zambia	Zambia
136	crush_art	0	0	1	St. Louis-control	Ctrls
137	crush_art	0	0	1	St. Louis-control	Ctrls
138	crush_art	0	0	1	St. Louis-control	Ctrls
139	crush_art	0	0	0	St. Louis-control	Ctrls
140	crush_art	0	0	1	St. Louis-control	Ctrls
1	ent_inj	0	1	0	Pakistan	Pakistan
7	ent_inj	1	1	0	St. Louis-celiac	GSE
8	ent_inj	0	1	0	Pakistan	Pakistan
9	ent_inj	1	1	0	St. Louis-celiac	GSE
10	ent_inj	1	1	0	Zambia	Zambia
11	ent_inj	0	0	0	Pakistan	Pakistan
12	ent_inj	1	2	0	Zambia	Zambia
15	ent_inj	0	0	0	Zambia	Zambia
16	ent_inj	1	1	0	Pakistan	Pakistan
17	ent_inj	0	1	0	Pakistan	Pakistan
18	ent_inj	2	2	0	Zambia	Zambia
22	ent_inj	1	1	1	Pakistan	Pakistan
29	ent_inj	1	0	0	Pakistan	Pakistan
33	ent_inj	1	1	0	Zambia	Zambia
35	ent_inj	1	1	0	Pakistan	Pakistan
38	ent_inj	1	0	0	Zambia	Zambia
43	ent_inj	2	2	2	Zambia	Zambia
45	ent_inj	0	0	0	Pakistan	Pakistan
50	ent_inj	0	0	0	Pakistan	Pakistan
51	ent_inj	1	1	1	Pakistan	Pakistan
52	ent_inj	1	1	0	St. Louis-celiac	GSE
53	ent_inj	0	0	0	Pakistan	Pakistan
55	ent_inj	1	0	1	St. Louis-celiac	GSE
57	ent_inj	0	0	1	St. Louis-celiac	GSE
58	ent_inj	0	0	0	Pakistan	Pakistan
59	ent_inj	1	0	0	Pakistan	Pakistan
61	ent_inj	1	1	1	St. Louis-celiac	GSE
66	ent_inj	1	1	1	St. Louis-celiac	GSE
70	ent_inj	1	0	0	Zambia	Zambia
72	ent_inj	1	0	0	Pakistan	Pakistan
73	ent_inj	1	1	0	Pakistan	Pakistan
76	ent_inj	1	1	1	St. Louis-celiac	GSE
77	ent_inj	0	0	0	Pakistan	Pakistan
78	ent_inj	1	1	0	Zambia	Zambia
79	ent_inj	0	0	1	Pakistan	Pakistan
80	ent_inj	0	1	0	St. Louis-celiac	GSE
81	ent_inj	0	0	0	Pakistan	Pakistan
82	ent_inj	0	1	1	St. Louis-celiac	GSE
84	ent_inj	0	1	0	Pakistan	Pakistan
85	ent_inj	0	1	0	Pakistan	Pakistan
87	ent_inj	1	1	1	Pakistan	Pakistan
96	ent_inj	1	2	0	Zambia	Zambia
101	ent_inj	0	0	0	St. Louis-control	Ctrls
102	ent_inj	1	2	0	Zambia	Zambia
103	ent_inj	2	2	0	Zambia	Zambia
111	ent_inj	0	0	0	Pakistan	Pakistan
112	ent_inj	1	1	0	St. Louis-celiac	GSE
116	ent_inj	0	1	0	Pakistan	Pakistan
120	ent_inj	0	0	0	Pakistan	Pakistan
125	ent_inj	1	1	0	St. Louis-celiac	GSE
128	ent_inj	1	2	1	Zambia	Zambia
129	ent_inj	1	2	0	Zambia	Zambia
130	ent_inj	2	2	1	Zambia	Zambia
132	ent_inj	1	0	0	St. Louis-celiac	GSE
135	ent_inj	2	2	2	Zambia	Zambia
136	ent_inj	0	0	0	St. Louis-control	Ctrls
137	ent_inj	0	0	0	St. Louis-control	Ctrls
138	ent_inj	0	2	0	St. Louis-control	Ctrls
139	ent_inj	0	0	0	St. Louis-control	Ctrls
140	ent_inj	0	0	0	St. Louis-control	Ctrls
1	eos_infil	0	0	1	Pakistan	Pakistan
7	eos_infil	0	0	0	St. Louis-celiac	GSE
8	eos_infil	0	0	0	Pakistan	Pakistan
9	eos_infil	0	0	0	St. Louis-celiac	GSE
10	eos_infil	0	0	0	Zambia	Zambia
11	eos_infil	0	0	0	Pakistan	Pakistan
12	eos_infil	0	0	0	Zambia	Zambia
15	eos_infil	0	0	0	Zambia	Zambia
16	eos_infil	0	0	0	Pakistan	Pakistan
17	eos_infil	0	0	0	Pakistan	Pakistan
18	eos_infil	0	0	0	Zambia	Zambia
22	eos_infil	0	0	0	Pakistan	Pakistan
29	eos_infil	1	1	0	Pakistan	Pakistan
33	eos_infil	0	0	0	Zambia	Zambia
35	eos_infil	0	0	0	Pakistan	Pakistan
38	eos_infil	0	0	0	Zambia	Zambia
43	eos_infil	1	0	0	Zambia	Zambia
45	eos_infil	0	0	0	Pakistan	Pakistan
50	eos_infil	1	0	0	Pakistan	Pakistan
51	eos_infil	0	0	1	Pakistan	Pakistan
52	eos_infil	0	0	0	St. Louis-celiac	GSE
53	eos_infil	0	0	0	Pakistan	Pakistan
55	eos_infil	0	0	0	St. Louis-celiac	GSE
57	eos_infil	1	0	2	St. Louis-celiac	GSE
58	eos_infil	0	0	0	Pakistan	Pakistan
59	eos_infil	1	0	0	Pakistan	Pakistan
61	eos_infil	0	0	0	St. Louis-celiac	GSE
66	eos_infil	0	0	0	St. Louis-celiac	GSE
70	eos_infil	0	0	0	Zambia	Zambia
72	eos_infil	0	0	0	Pakistan	Pakistan
73	eos_infil	0	0	0	Pakistan	Pakistan
76	eos_infil	0	1	2	St. Louis-celiac	GSE
77	eos_infil	0	0	0	Pakistan	Pakistan
78	eos_infil	0	0	0	Zambia	Zambia
79	eos_infil	0	0	0	Pakistan	Pakistan
80	eos_infil	0	0	0	St. Louis-celiac	GSE
81	eos_infil	0	0	0	Pakistan	Pakistan
82	eos_infil	0	0	0	St. Louis-celiac	GSE
84	eos_infil	0	0	0	Pakistan	Pakistan
85	eos_infil	0	0	0	Pakistan	Pakistan
87	eos_infil	0	0	0	Pakistan	Pakistan
96	eos_infil	0	0	0	Zambia	Zambia
101	eos_infil	0	0	0	St. Louis-control	Ctrls
102	eos_infil	0	0	0	Zambia	Zambia
103	eos_infil	0	0	0	Zambia	Zambia
111	eos_infil	0	0	0	Pakistan	Pakistan
112	eos_infil	0	0	0	St. Louis-celiac	GSE
116	eos_infil	0	0	0	Pakistan	Pakistan
120	eos_infil	0	0	0	Pakistan	Pakistan
125	eos_infil	0	0	0	St. Louis-celiac	GSE
128	eos_infil	0	0	0	Zambia	Zambia
129	eos_infil	0	0	0	Zambia	Zambia
130	eos_infil	0	0	0	Zambia	Zambia
132	eos_infil	0	1	0	St. Louis-celiac	GSE
135	eos_infil	0	0	0	Zambia	Zambia
136	eos_infil	0	0	0	St. Louis-control	Ctrls
137	eos_infil	0	0	0	St. Louis-control	Ctrls
138	eos_infil	0	0	0	St. Louis-control	Ctrls
139	eos_infil	0	0	0	St. Louis-control	Ctrls
140	eos_infil	0	0	0	St. Louis-control	Ctrls
1	epi_det	0	0	1	Pakistan	Pakistan
7	epi_det	0	1	1	St. Louis-celiac	GSE
8	epi_det	1	2	1	Pakistan	Pakistan
9	epi_det	2	2	2	St. Louis-celiac	GSE
10	epi_det	1	1	1	Zambia	Zambia
11	epi_det	1	0	0	Pakistan	Pakistan
12	epi_det	1	1	1	Zambia	Zambia
15	epi_det	1	1	1	Zambia	Zambia
16	epi_det	0	1	0	Pakistan	Pakistan
17	epi_det	1	1	1	Pakistan	Pakistan
18	epi_det	1	1	1	Zambia	Zambia
22	epi_det	0	0	1	Pakistan	Pakistan
29	epi_det	0	0	0	Pakistan	Pakistan
33	epi_det	0	1	1	Zambia	Zambia
35	epi_det	0	1	1	Pakistan	Pakistan
38	epi_det	1	0	1	Zambia	Zambia
43	epi_det	1	2	1	Zambia	Zambia
45	epi_det	1	0	1	Pakistan	Pakistan
50	epi_det	0	1	0	Pakistan	Pakistan
51	epi_det	0	0	1	Pakistan	Pakistan
52	epi_det	1	2	1	St. Louis-celiac	GSE
53	epi_det	0	0	0	Pakistan	Pakistan
55	epi_det	1	2	1	St. Louis-celiac	GSE
57	epi_det	0	1	1	St. Louis-celiac	GSE
58	epi_det	0	0	1	Pakistan	Pakistan
59	epi_det	0	1	1	Pakistan	Pakistan
61	epi_det	0	2	1	St. Louis-celiac	GSE
66	epi_det	0	2	2	St. Louis-celiac	GSE
70	epi_det	1	0	1	Zambia	Zambia
72	epi_det	0	1	1	Pakistan	Pakistan
73	epi_det	1	0	1	Pakistan	Pakistan
76	epi_det	0	1	2	St. Louis-celiac	GSE
77	epi_det	0	0	1	Pakistan	Pakistan
78	epi_det	0	1	1	Zambia	Zambia
79	epi_det	0	1	1	Pakistan	Pakistan
80	epi_det	0	2	3	St. Louis-celiac	GSE
81	epi_det	0	0	1	Pakistan	Pakistan
82	epi_det	0	1	1	St. Louis-celiac	GSE
84	epi_det	1	1	1	Pakistan	Pakistan
85	epi_det	0	0	1	Pakistan	Pakistan
87	epi_det	1	1	1	Pakistan	Pakistan
96	epi_det	1	2	2	Zambia	Zambia
101	epi_det	0	1	1	St. Louis-control	Ctrls
102	epi_det	1	1	0	Zambia	Zambia
103	epi_det	1	1	1	Zambia	Zambia
111	epi_det	0	0	1	Pakistan	Pakistan
112	epi_det	1	2	1	St. Louis-celiac	GSE
116	epi_det	0	0	1	Pakistan	Pakistan
120	epi_det	1	1	1	Pakistan	Pakistan
125	epi_det	0	1	1	St. Louis-celiac	GSE
128	epi_det	1	1	0	Zambia	Zambia
129	epi_det	1	1	1	Zambia	Zambia
130	epi_det	1	2	1	Zambia	Zambia
132	epi_det	1	2	2	St. Louis-celiac	GSE
135	epi_det	2	2	1	Zambia	Zambia
136	epi_det	0	1	1	St. Louis-control	Ctrls
137	epi_det	1	2	1	St. Louis-control	Ctrls
138	epi_det	0	3	3	St. Louis-control	Ctrls
139	epi_det	0	0	1	St. Louis-control	Ctrls
140	epi_det	0	0	1	St. Louis-control	Ctrls
1	fov_met	0	0	0	Pakistan	Pakistan
7	fov_met	1	0	1	St. Louis-celiac	GSE
8	fov_met	0	0	0	Pakistan	Pakistan
9	fov_met	0	0	0	St. Louis-celiac	GSE
10	fov_met	0	0	0	Zambia	Zambia
11	fov_met	0	0	0	Pakistan	Pakistan
12	fov_met	1	0	0	Zambia	Zambia
15	fov_met	0	0	0	Zambia	Zambia
16	fov_met	0	0	0	Pakistan	Pakistan
17	fov_met	0	0	0	Pakistan	Pakistan
18	fov_met	0	0	0	Zambia	Zambia
22	fov_met	0	0	0	Pakistan	Pakistan
29	fov_met	0	0	0	Pakistan	Pakistan
33	fov_met	0	0	0	Zambia	Zambia
35	fov_met	0	0	0	Pakistan	Pakistan
38	fov_met	0	0	0	Zambia	Zambia
43	fov_met	0	0	0	Zambia	Zambia
45	fov_met	0	0	0	Pakistan	Pakistan
50	fov_met	0	0	0	Pakistan	Pakistan
51	fov_met	0	0	0	Pakistan	Pakistan
52	fov_met	0	0	0	St. Louis-celiac	GSE
53	fov_met	0	0	0	Pakistan	Pakistan
55	fov_met	0	0	0	St. Louis-celiac	GSE
57	fov_met	0	0	0	St. Louis-celiac	GSE
58	fov_met	0	0	0	Pakistan	Pakistan
59	fov_met	0	0	0	Pakistan	Pakistan
61	fov_met	0	0	0	St. Louis-celiac	GSE
66	fov_met	0	0	0	St. Louis-celiac	GSE
70	fov_met	0	1	0	Zambia	Zambia
72	fov_met	0	0	0	Pakistan	Pakistan
73	fov_met	0	0	0	Pakistan	Pakistan
76	fov_met	0	0	0	St. Louis-celiac	GSE
77	fov_met	0	0	0	Pakistan	Pakistan
78	fov_met	0	0	0	Zambia	Zambia
79	fov_met	0	0	0	Pakistan	Pakistan
80	fov_met	0	0	0	St. Louis-celiac	GSE
81	fov_met	0	0	0	Pakistan	Pakistan
82	fov_met	0	0	0	St. Louis-celiac	GSE
84	fov_met	0	0	0	Pakistan	Pakistan
85	fov_met	0	0	0	Pakistan	Pakistan
87	fov_met	0	0	0	Pakistan	Pakistan
96	fov_met	.a	0	0	Zambia	Zambia
101	fov_met	0	0	0	St. Louis-control	Ctrls
102	fov_met	0	0	0	Zambia	Zambia
103	fov_met	0	0	0	Zambia	Zambia
111	fov_met	0	0	0	Pakistan	Pakistan
112	fov_met	0	0	0	St. Louis-celiac	GSE
116	fov_met	0	0	0	Pakistan	Pakistan
120	fov_met	0	0	0	Pakistan	Pakistan
125	fov_met	0	0	0	St. Louis-celiac	GSE
128	fov_met	0	0	0	Zambia	Zambia
129	fov_met	0	0	0	Zambia	Zambia
130	fov_met	0	0	0	Zambia	Zambia
132	fov_met	0	0	0	St. Louis-celiac	GSE
135	fov_met	0	0	0	Zambia	Zambia
136	fov_met	0	0	0	St. Louis-control	Ctrls
137	fov_met	0	0	0	St. Louis-control	Ctrls
138	fov_met	0	0	0	St. Louis-control	Ctrls
139	fov_met	0	0	0	St. Louis-control	Ctrls
140	fov_met	0	0	0	St. Louis-control	Ctrls
1	gestalt	5	2	3	Pakistan	Pakistan
7	gestalt	4	4	4	St. Louis-celiac	GSE
8	gestalt	6	3	3	Pakistan	Pakistan
9	gestalt	4	3	4	St. Louis-celiac	GSE
10	gestalt	5	6	5	Zambia	Zambia
11	gestalt	5	1	2	Pakistan	Pakistan
12	gestalt	6	5	1	Zambia	Zambia
15	gestalt	6	5	5	Zambia	Zambia
16	gestalt	2	3	2	Pakistan	Pakistan
17	gestalt	5	3	2	Pakistan	Pakistan
18	gestalt	7	7	7	Zambia	Zambia
22	gestalt	5	3	3	Pakistan	Pakistan
29	gestalt	6	3	3	Pakistan	Pakistan
33	gestalt	6	6	5	Zambia	Zambia
35	gestalt	5	3	2	Pakistan	Pakistan
38	gestalt	6	6	6	Zambia	Zambia
43	gestalt		6	7	Zambia	Zambia
45	gestalt	5	6	2	Pakistan	Pakistan
50	gestalt	2	2	5	Pakistan	Pakistan
51	gestalt	3	3	4	Pakistan	Pakistan
52	gestalt	3	3	4	St. Louis-celiac	GSE
53	gestalt	5	3	2	Pakistan	Pakistan
55	gestalt	4	3	4	St. Louis-celiac	GSE
57	gestalt	4	3	4	St. Louis-celiac	GSE
58	gestalt	5	1	5	Pakistan	Pakistan
59	gestalt	5	2	3	Pakistan	Pakistan
61	gestalt	5	3	4	St. Louis-celiac	GSE
66	gestalt	3	3	4	St. Louis-celiac	GSE
70	gestalt	6	6	5	Zambia	Zambia
72	gestalt	5	3	4	Pakistan	Pakistan
73	gestalt	2	2	3	Pakistan	Pakistan
76	gestalt	3	4	4	St. Louis-celiac	GSE
77	gestalt	5	3	3	Pakistan	Pakistan
78	gestalt	6	6	7	Zambia	Zambia
79	gestalt	5	5	5	Pakistan	Pakistan
80	gestalt	5	2	4	St. Louis-celiac	GSE
81	gestalt	5	2	3	Pakistan	Pakistan
82	gestalt	3	4	4	St. Louis-celiac	GSE
84	gestalt	5	2	2	Pakistan	Pakistan
85	gestalt	2	3	2	Pakistan	Pakistan
87	gestalt	3	3	4	Pakistan	Pakistan
96	gestalt	7	6	1	Zambia	Zambia
101	gestalt	1	1	5	St. Louis-control	Ctrls
102	gestalt	7	6	4	Zambia	Zambia
103	gestalt	6	6	5	Zambia	Zambia
111	gestalt	6	3	3	Pakistan	Pakistan
112	gestalt	3	6	4	St. Louis-celiac	GSE
116	gestalt	5	3	2	Pakistan	Pakistan
120	gestalt	6	1	6	Pakistan	Pakistan
125	gestalt	3	2	4	St. Louis-celiac	GSE
128	gestalt	3	6	7	Zambia	Zambia
129	gestalt	4	6	7	Zambia	Zambia
130	gestalt	4	6	7	Zambia	Zambia
132	gestalt	4	4	4	St. Louis-celiac	GSE
135	gestalt	7	6	4	Zambia	Zambia
136	gestalt	1	1	1	St. Louis-control	Ctrls
137	gestalt	5	2	5	St. Louis-control	Ctrls
138	gestalt	5	6	4	St. Louis-control	Ctrls
139	gestalt	1	1	1	St. Louis-control	Ctrls
140	gestalt	1	2	1	St. Louis-control	Ctrls
1	gob_den	0	1	1	Pakistan	Pakistan
7	gob_den	4	2	1	St. Louis-celiac	GSE
8	gob_den	1	2	1	Pakistan	Pakistan
9	gob_den	3	1	1	St. Louis-celiac	GSE
10	gob_den	1	3	1	Zambia	Zambia
11	gob_den	0	1	1	Pakistan	Pakistan
12	gob_den	1	1	1	Zambia	Zambia
15	gob_den	3	3	1	Zambia	Zambia
16	gob_den	1	1	1	Pakistan	Pakistan
17	gob_den	0	1	1	Pakistan	Pakistan
18	gob_den	3	1	2	Zambia	Zambia
22	gob_den	1	1	1	Pakistan	Pakistan
29	gob_den	0	1	1	Pakistan	Pakistan
33	gob_den	2	2	1	Zambia	Zambia
35	gob_den	1	2	2	Pakistan	Pakistan
38	gob_den	2	1	0	Zambia	Zambia
43	gob_den	4	4	4	Zambia	Zambia
45	gob_den	1	1	1	Pakistan	Pakistan
50	gob_den	0	1	1	Pakistan	Pakistan
51	gob_den	1	1	1	Pakistan	Pakistan
52	gob_den	1	2	1	St. Louis-celiac	GSE
53	gob_den	0	0	0	Pakistan	Pakistan
55	gob_den	3	1	1	St. Louis-celiac	GSE
57	gob_den	1	1	1	St. Louis-celiac	GSE
58	gob_den	1	0	1	Pakistan	Pakistan
59	gob_den	1	1	1	Pakistan	Pakistan
61	gob_den	1	1	2	St. Louis-celiac	GSE
66	gob_den	1	1	1	St. Louis-celiac	GSE
70	gob_den	2	0	1	Zambia	Zambia
72	gob_den	1	0	1	Pakistan	Pakistan
73	gob_den	1	1	1	Pakistan	Pakistan
76	gob_den	2	1	2	St. Louis-celiac	GSE
77	gob_den	0	0	1	Pakistan	Pakistan
78	gob_den	3	1	1	Zambia	Zambia
79	gob_den	0	0	1	Pakistan	Pakistan
80	gob_den	1	1		St. Louis-celiac	GSE
81	gob_den	0	1	1	Pakistan	Pakistan
82	gob_den	1	1	1	St. Louis-celiac	GSE
84	gob_den	3	2	1	Pakistan	Pakistan
85	gob_den	3	2	1	Pakistan	Pakistan
87	gob_den	2	2	1	Pakistan	Pakistan
96	gob_den	2	2	0	Zambia	Zambia
101	gob_den	0	0	0	St. Louis-control	Ctrls
102	gob_den	1	3	1	Zambia	Zambia
103	gob_den	2	2	1	Zambia	Zambia
111	gob_den	1	2	1	Pakistan	Pakistan
112	gob_den	3	3	1	St. Louis-celiac	GSE
116	gob_den	1	2	1	Pakistan	Pakistan
120	gob_den	1	1	1	Pakistan	Pakistan
125	gob_den	1	1	1	St. Louis-celiac	GSE
128	gob_den	1	2	2	Zambia	Zambia
129	gob_den	2	3	1	Zambia	Zambia
130	gob_den	2	2	3	Zambia	Zambia
132	gob_den	3	1	1	St. Louis-celiac	GSE
135	gob_den	4	3	2	Zambia	Zambia
136	gob_den	0	0	1	St. Louis-control	Ctrls
137	gob_den	1	1	1	St. Louis-control	Ctrls
138	gob_den	0	1	1	St. Louis-control	Ctrls
139	gob_den	0	1	1	St. Louis-control	Ctrls
140	gob_den	0	0	1	St. Louis-control	Ctrls
1	histo_qual	2	2	2	Pakistan	Pakistan
7	histo_qual	2	2	3	St. Louis-celiac	GSE
8	histo_qual	2	2	2	Pakistan	Pakistan
9	histo_qual	2	2	1	St. Louis-celiac	GSE
10	histo_qual	2	2	1	Zambia	Zambia
11	histo_qual	2	2	2	Pakistan	Pakistan
12	histo_qual	2	2	2	Zambia	Zambia
15	histo_qual	2	2	1	Zambia	Zambia
16	histo_qual	2	2	2	Pakistan	Pakistan
17	histo_qual	2	2	3	Pakistan	Pakistan
18	histo_qual	2	1	2	Zambia	Zambia
22	histo_qual	2	2	2	Pakistan	Pakistan
29	histo_qual	2	2	2	Pakistan	Pakistan
33	histo_qual	2	2	1	Zambia	Zambia
35	histo_qual	2	2	2	Pakistan	Pakistan
38	histo_qual	2	2	1	Zambia	Zambia
43	histo_qual	2	2	2	Zambia	Zambia
45	histo_qual	2	2	3	Pakistan	Pakistan
50	histo_qual	2	2	2	Pakistan	Pakistan
51	histo_qual	2	2	2	Pakistan	Pakistan
52	histo_qual	2	2	1	St. Louis-celiac	GSE
53	histo_qual	2	2	3	Pakistan	Pakistan
55	histo_qual	2	2	2	St. Louis-celiac	GSE
57	histo_qual	2	2	2	St. Louis-celiac	GSE
58	histo_qual	2	2	2	Pakistan	Pakistan
59	histo_qual	2	2	2	Pakistan	Pakistan
61	histo_qual	2	2	2	St. Louis-celiac	GSE
66	histo_qual	2	2	2	St. Louis-celiac	GSE
70	histo_qual	2	2	2	Zambia	Zambia
72	histo_qual	2	2	3	Pakistan	Pakistan
73	histo_qual	2	2	2	Pakistan	Pakistan
76	histo_qual	2	2	2	St. Louis-celiac	GSE
77	histo_qual	2	2	1	Pakistan	Pakistan
78	histo_qual	2	2	2	Zambia	Zambia
79	histo_qual	2	1	1	Pakistan	Pakistan
80	histo_qual	2	2	2	St. Louis-celiac	GSE
81	histo_qual	2	2	2	Pakistan	Pakistan
82	histo_qual	2	2	2	St. Louis-celiac	GSE
84	histo_qual	2	2	2	Pakistan	Pakistan
85	histo_qual	2	2	2	Pakistan	Pakistan
87	histo_qual	2	2	1	Pakistan	Pakistan
96	histo_qual	2	2	2	Zambia	Zambia
101	histo_qual	2	2	2	St. Louis-control	Ctrls
102	histo_qual	2	2	2	Zambia	Zambia
103	histo_qual	2	2	2	Zambia	Zambia
111	histo_qual	2	2	2	Pakistan	Pakistan
112	histo_qual	2	2	2	St. Louis-celiac	GSE
116	histo_qual	2	2	2	Pakistan	Pakistan
120	histo_qual	2	2	2	Pakistan	Pakistan
125	histo_qual	2	2	2	St. Louis-celiac	GSE
128	histo_qual	2	2	1	Zambia	Zambia
129	histo_qual	2	2	2	Zambia	Zambia
130	histo_qual	2	2	2	Zambia	Zambia
132	histo_qual	2	2	2	St. Louis-celiac	GSE
135	histo_qual	2	2	1	Zambia	Zambia
136	histo_qual	2	2	2	St. Louis-control	Ctrls
137	histo_qual	2	1	2	St. Louis-control	Ctrls
138	histo_qual	2	2	2	St. Louis-control	Ctrls
139	histo_qual	2	2	2	St. Louis-control	Ctrls
140	histo_qual	2	2	2	St. Louis-control	Ctrls
1	iel	1	3	3	Pakistan	Pakistan
7	iel	2	3	3	St. Louis-celiac	GSE
8	iel	1	3	4	Pakistan	Pakistan
9	iel	2	3	4	St. Louis-celiac	GSE
10	iel	1	0	0	Zambia	Zambia
11	iel	1	2	2	Pakistan	Pakistan
12	iel	1	0	1	Zambia	Zambia
15	iel	0	0	1	Zambia	Zambia
16	iel	2	3	4	Pakistan	Pakistan
17	iel	2	3	3	Pakistan	Pakistan
18	iel	1	1	1	Zambia	Zambia
22	iel	1	1	3	Pakistan	Pakistan
29	iel	1	3	4	Pakistan	Pakistan
33	iel	0	0	1	Zambia	Zambia
35	iel	3	3	4	Pakistan	Pakistan
38	iel	1	1	1	Zambia	Zambia
43	iel	1	0	0	Zambia	Zambia
45	iel	1	2	4	Pakistan	Pakistan
50	iel	1	1	1	Pakistan	Pakistan
51	iel	2	3	4	Pakistan	Pakistan
52	iel	1	2	4	St. Louis-celiac	GSE
53	iel	2	2	3	Pakistan	Pakistan
55	iel	2	3	4	St. Louis-celiac	GSE
57	iel	2	2	3	St. Louis-celiac	GSE
58	iel	1	0	1	Pakistan	Pakistan
59	iel	2	1	3	Pakistan	Pakistan
61	iel	1	2	3	St. Louis-celiac	GSE
66	iel	1	3	4	St. Louis-celiac	GSE
70	iel	1	0	1	Zambia	Zambia
72	iel	2	2	4	Pakistan	Pakistan
73	iel	2	3	4	Pakistan	Pakistan
76	iel	2	.a	4	St. Louis-celiac	GSE
77	iel	1	2	3	Pakistan	Pakistan
78	iel	1	1	1	Zambia	Zambia
79	iel	1	0	1	Pakistan	Pakistan
80	iel	0	3	4	St. Louis-celiac	GSE
81	iel	1	2	4	Pakistan	Pakistan
82	iel	1	3	4	St. Louis-celiac	GSE
84	iel	1	1	3	Pakistan	Pakistan
85	iel	3	4	3	Pakistan	Pakistan
87	iel	2	2	3	Pakistan	Pakistan
96	iel	1	0	0	Zambia	Zambia
101	iel	0	1	1	St. Louis-control	Ctrls
102	iel	2	0	2	Zambia	Zambia
103	iel	3	0	1	Zambia	Zambia
111	iel	2	4	3	Pakistan	Pakistan
112	iel	2	1	3	St. Louis-celiac	GSE
116	iel	1	2	3	Pakistan	Pakistan
120	iel	1	1	3	Pakistan	Pakistan
125	iel	1	2	4	St. Louis-celiac	GSE
128	iel	1	0	1	Zambia	Zambia
129	iel	1	0	1	Zambia	Zambia
130	iel	1	0	1	Zambia	Zambia
132	iel	2	4	4	St. Louis-celiac	GSE
135	iel	1	0	4	Zambia	Zambia
136	iel	1	0	0	St. Louis-control	Ctrls
137	iel	0	1	0	St. Louis-control	Ctrls
138	iel	0	0	3	St. Louis-control	Ctrls
139	iel	0	0	0	St. Louis-control	Ctrls
140	iel	0	1	0	St. Louis-control	Ctrls
1	im_bru	0	0	0	Pakistan	Pakistan
7	im_bru	3	3	3	St. Louis-celiac	GSE
8	im_bru	1	1	1	Pakistan	Pakistan
9	im_bru	3	3	3	St. Louis-celiac	GSE
10	im_bru	0	0	0	Zambia	Zambia
11	im_bru	1	1	1	Pakistan	Pakistan
12	im_bru	1	1	1	Zambia	Zambia
15	im_bru	0	0	0	Zambia	Zambia
16	im_bru	0	0	0	Pakistan	Pakistan
17	im_bru	2	3	1	Pakistan	Pakistan
18	im_bru	0	0	0	Zambia	Zambia
22	im_bru	1	3	1	Pakistan	Pakistan
29	im_bru	0	1	0	Pakistan	Pakistan
33	im_bru	0	0	0	Zambia	Zambia
35	im_bru	1	2	1	Pakistan	Pakistan
38	im_bru	0	0	0	Zambia	Zambia
43	im_bru	0	0	0	Zambia	Zambia
45	im_bru	0	0	0	Pakistan	Pakistan
50	im_bru	3	2	1	Pakistan	Pakistan
51	im_bru	1	1	1	Pakistan	Pakistan
52	im_bru	3	3	3	St. Louis-celiac	GSE
53	im_bru	0	0	0	Pakistan	Pakistan
55	im_bru	3	3	3	St. Louis-celiac	GSE
57	im_bru	3	2	3	St. Louis-celiac	GSE
58	im_bru	0	0	0	Pakistan	Pakistan
59	im_bru	3	1	1	Pakistan	Pakistan
61	im_bru	2	2	3	St. Louis-celiac	GSE
66	im_bru	3	3	3	St. Louis-celiac	GSE
70	im_bru	0	0	0	Zambia	Zambia
72	im_bru	0	0	0	Pakistan	Pakistan
73	im_bru	0	1	1	Pakistan	Pakistan
76	im_bru	2	3	3	St. Louis-celiac	GSE
77	im_bru	0	0	0	Pakistan	Pakistan
78	im_bru	1	1	0	Zambia	Zambia
79	im_bru	1	1	1	Pakistan	Pakistan
80	im_bru	2	3	3	St. Louis-celiac	GSE
81	im_bru	0	0	0	Pakistan	Pakistan
82	im_bru	2	2	1	St. Louis-celiac	GSE
84	im_bru	3	3	3	Pakistan	Pakistan
85	im_bru	0	0	0	Pakistan	Pakistan
87	im_bru	1	1	0	Pakistan	Pakistan
96	im_bru	0	0	0	Zambia	Zambia
101	im_bru	0	0	0	St. Louis-control	Ctrls
102	im_bru	1	3	1	Zambia	Zambia
103	im_bru	0	0	0	Zambia	Zambia
111	im_bru	0	0	0	Pakistan	Pakistan
112	im_bru	2	3	3	St. Louis-celiac	GSE
116	im_bru	0	0	0	Pakistan	Pakistan
120	im_bru	0	1	0	Pakistan	Pakistan
125	im_bru	2	3	3	St. Louis-celiac	GSE
128	im_bru	0	1	0	Zambia	Zambia
129	im_bru	1	0	0	Zambia	Zambia
130	im_bru	1	1	1	Zambia	Zambia
132	im_bru	3	3	3	St. Louis-celiac	GSE
135	im_bru	0	0	0	Zambia	Zambia
136	im_bru	0	0	0	St. Louis-control	Ctrls
137	im_bru	0	0	0	St. Louis-control	Ctrls
138	im_bru	2	2	1	St. Louis-control	Ctrls
139	im_bru	1	1	1	St. Louis-control	Ctrls
140	im_bru	0	0	0	St. Louis-control	Ctrls
1	lym_agg	0	0	1	Pakistan	Pakistan
7	lym_agg	2	1	2	St. Louis-celiac	GSE
8	lym_agg	0	0	0	Pakistan	Pakistan
9	lym_agg	2	1	2	St. Louis-celiac	GSE
10	lym_agg	1	0	1	Zambia	Zambia
11	lym_agg	0	0	0	Pakistan	Pakistan
12	lym_agg	0	0	0	Zambia	Zambia
15	lym_agg	0	0	0	Zambia	Zambia
16	lym_agg	1	0	1	Pakistan	Pakistan
17	lym_agg	0	0	0	Pakistan	Pakistan
18	lym_agg	0	0	1	Zambia	Zambia
22	lym_agg	0	0	0	Pakistan	Pakistan
29	lym_agg	1	0	2	Pakistan	Pakistan
33	lym_agg	0	0	0	Zambia	Zambia
35	lym_agg	1	0	1	Pakistan	Pakistan
38	lym_agg	0	0	0	Zambia	Zambia
43	lym_agg	0	0	1	Zambia	Zambia
45	lym_agg	0	0	0	Pakistan	Pakistan
50	lym_agg	1	0	1	Pakistan	Pakistan
51	lym_agg	1	0	0	Pakistan	Pakistan
52	lym_agg	2	0	1	St. Louis-celiac	GSE
53	lym_agg	0	0	0	Pakistan	Pakistan
55	lym_agg	2	0	0	St. Louis-celiac	GSE
57	lym_agg	1	0	0	St. Louis-celiac	GSE
58	lym_agg	0	0	0	Pakistan	Pakistan
59	lym_agg	2	0	2	Pakistan	Pakistan
61	lym_agg	1	1	3	St. Louis-celiac	GSE
66	lym_agg	0	0	0	St. Louis-celiac	GSE
70	lym_agg	0	0	0	Zambia	Zambia
72	lym_agg	1	0	0	Pakistan	Pakistan
73	lym_agg	0	0	0	Pakistan	Pakistan
76	lym_agg	3	2	2	St. Louis-celiac	GSE
77	lym_agg	2	0	1	Pakistan	Pakistan
78	lym_agg	0	0	0	Zambia	Zambia
79	lym_agg	1	0	1	Pakistan	Pakistan
80	lym_agg	1	0	1	St. Louis-celiac	GSE
81	lym_agg	0	0	1	Pakistan	Pakistan
82	lym_agg	0	0	0	St. Louis-celiac	GSE
84	lym_agg	0	0	0	Pakistan	Pakistan
85	lym_agg	1	1	1	Pakistan	Pakistan
87	lym_agg	0	0	0	Pakistan	Pakistan
96	lym_agg	0	0	0	Zambia	Zambia
101	lym_agg	0	0	0	St. Louis-control	Ctrls
102	lym_agg	0	0	0	Zambia	Zambia
103	lym_agg	0	0	0	Zambia	Zambia
111	lym_agg	1	0	0	Pakistan	Pakistan
112	lym_agg	0	0	0	St. Louis-celiac	GSE
116	lym_agg	0	0	0	Pakistan	Pakistan
120	lym_agg	2	2	2	Pakistan	Pakistan
125	lym_agg	2	0	0	St. Louis-celiac	GSE
128	lym_agg	1	1	1	Zambia	Zambia
129	lym_agg	0	0	0	Zambia	Zambia
130	lym_agg	0	0	0	Zambia	Zambia
132	lym_agg	5	0	1	St. Louis-celiac	GSE
135	lym_agg	0	0	0	Zambia	Zambia
136	lym_agg	0	0	0	St. Louis-control	Ctrls
137	lym_agg	1	0	1	St. Louis-control	Ctrls
138	lym_agg	0	0	0	St. Louis-control	Ctrls
139	lym_agg	0	0	2	St. Louis-control	Ctrls
140	lym_agg	0	0	0	St. Louis-control	Ctrls
1	pan_den	1	1	0	Pakistan	Pakistan
7	pan_den	1	1	1	St. Louis-celiac	GSE
8	pan_den	1	2	0	Pakistan	Pakistan
9	pan_den	2	1	1	St. Louis-celiac	GSE
10	pan_den	3	3	.a	Zambia	Zambia
11	pan_den	2	1	1	Pakistan	Pakistan
12	pan_den	3	3	3	Zambia	Zambia
15	pan_den	3	3	.a	Zambia	Zambia
16	pan_den	1	1	0	Pakistan	Pakistan
17	pan_den	1	1	0	Pakistan	Pakistan
18	pan_den	3	3	3	Zambia	Zambia
22	pan_den	0	1	0	Pakistan	Pakistan
29	pan_den	1	1	0	Pakistan	Pakistan
33	pan_den	3	2	1	Zambia	Zambia
35	pan_den	1	1	0	Pakistan	Pakistan
38	pan_den	2	1	1	Zambia	Zambia
43	pan_den	3	3	3	Zambia	Zambia
45	pan_den	0	0	0	Pakistan	Pakistan
50	pan_den	0	1	1	Pakistan	Pakistan
51	pan_den	2	1	0	Pakistan	Pakistan
52	pan_den	1	1	0	St. Louis-celiac	GSE
53	pan_den	0	0	0	Pakistan	Pakistan
55	pan_den	2	1	.a	St. Louis-celiac	GSE
57	pan_den	0	1	0	St. Louis-celiac	GSE
58	pan_den	1	1	0	Pakistan	Pakistan
59	pan_den	1	.a	.a	Pakistan	Pakistan
61	pan_den	1	1	1	St. Louis-celiac	GSE
66	pan_den	1	0	1	St. Louis-celiac	GSE
70	pan_den	3	1	1	Zambia	Zambia
72	pan_den	1	1	0	Pakistan	Pakistan
73	pan_den	1	1	1	Pakistan	Pakistan
76	pan_den	1	1	0	St. Louis-celiac	GSE
77	pan_den	1	0	1	Pakistan	Pakistan
78	pan_den	3	3	2	Zambia	Zambia
79	pan_den	1	1	1	Pakistan	Pakistan
80	pan_den	0	1	0	St. Louis-celiac	GSE
81	pan_den	1	0	0	Pakistan	Pakistan
82	pan_den	1	1	0	St. Louis-celiac	GSE
84	pan_den	1	3	1	Pakistan	Pakistan
85	pan_den	2	2	1	Pakistan	Pakistan
87	pan_den	1	2	1	Pakistan	Pakistan
96	pan_den	2	3	1	Zambia	Zambia
101	pan_den	0	0	0	St. Louis-control	Ctrls
102	pan_den	2	3	1	Zambia	Zambia
103	pan_den	2	3	3	Zambia	Zambia
111	pan_den	2	2	0	Pakistan	Pakistan
112	pan_den	1	1	0	St. Louis-celiac	GSE
116	pan_den	1	1	1	Pakistan	Pakistan
120	pan_den	2	2	3	Pakistan	Pakistan
125	pan_den	1	1	1	St. Louis-celiac	GSE
128	pan_den	2	3	.a	Zambia	Zambia
129	pan_den	3	3	1	Zambia	Zambia
130	pan_den	3	3	3	Zambia	Zambia
132	pan_den	0	1	0	St. Louis-celiac	GSE
135	pan_den	3	3	.a	Zambia	Zambia
136	pan_den	0	0	0	St. Louis-control	Ctrls
137	pan_den	0	0	0	St. Louis-control	Ctrls
138	pan_den	.a	2	0	St. Louis-control	Ctrls
139	pan_den	0	0	1	St. Louis-control	Ctrls
140	pan_den	0	0	0	St. Louis-control	Ctrls
1	path_det	0	0	0	Pakistan	Pakistan
7	path_det	0	0	0	St. Louis-celiac	GSE
8	path_det	0	0	0	Pakistan	Pakistan
9	path_det	0	0	0	St. Louis-celiac	GSE
10	path_det	0	0	0	Zambia	Zambia
11	path_det	0	0	0	Pakistan	Pakistan
12	path_det	0	0	0	Zambia	Zambia
15	path_det	0	0	0	Zambia	Zambia
16	path_det	0	0	0	Pakistan	Pakistan
17	path_det	0	0	0	Pakistan	Pakistan
18	path_det	0	0	0	Zambia	Zambia
22	path_det	0	0	0	Pakistan	Pakistan
29	path_det	0	0	0	Pakistan	Pakistan
33	path_det	0	0	0	Zambia	Zambia
35	path_det	0	2	1	Pakistan	Pakistan
38	path_det	0	0	0	Zambia	Zambia
43	path_det	0	0	0	Zambia	Zambia
45	path_det	0	0	0	Pakistan	Pakistan
50	path_det	1	1	1	Pakistan	Pakistan
51	path_det	0	0	1	Pakistan	Pakistan
52	path_det	0	0	0	St. Louis-celiac	GSE
53	path_det	0	0	0	Pakistan	Pakistan
55	path_det	0	0	0	St. Louis-celiac	GSE
57	path_det	0	0	0	St. Louis-celiac	GSE
58	path_det	1	1	1	Pakistan	Pakistan
59	path_det	1	1	1	Pakistan	Pakistan
61	path_det	0	0	0	St. Louis-celiac	GSE
66	path_det	0	0	0	St. Louis-celiac	GSE
70	path_det	0	0	0	Zambia	Zambia
72	path_det	0	0	0	Pakistan	Pakistan
73	path_det	0	0	0	Pakistan	Pakistan
76	path_det	0	0	0	St. Louis-celiac	GSE
77	path_det	0	0	0	Pakistan	Pakistan
78	path_det	0	0	0	Zambia	Zambia
79	path_det	0	0	0	Pakistan	Pakistan
80	path_det	0	0		St. Louis-celiac	GSE
81	path_det	0	0	0	Pakistan	Pakistan
82	path_det	0	0		St. Louis-celiac	GSE
84	path_det	0	0	0	Pakistan	Pakistan
85	path_det	0	0	1	Pakistan	Pakistan
87	path_det	0	0	1	Pakistan	Pakistan
96	path_det	0	0	0	Zambia	Zambia
101	path_det	0	0	0	St. Louis-control	Ctrls
102	path_det	0	0	0	Zambia	Zambia
103	path_det	0	0	0	Zambia	Zambia
111	path_det	1	1	1	Pakistan	Pakistan
112	path_det	0	0	0	St. Louis-celiac	GSE
116	path_det	0	1	1	Pakistan	Pakistan
120	path_det	1	1	1	Pakistan	Pakistan
125	path_det	0	0	0	St. Louis-celiac	GSE
128	path_det	0	0	0	Zambia	Zambia
129	path_det	0	0	0	Zambia	Zambia
130	path_det	0	0	0	Zambia	Zambia
132	path_det	0	0	0	St. Louis-celiac	GSE
135	path_det	0	0	0	Zambia	Zambia
136	path_det	0	0	0	St. Louis-control	Ctrls
137	path_det	0	0	0	St. Louis-control	Ctrls
138	path_det	0	0	0	St. Louis-control	Ctrls
139	path_det	0	0	0	St. Louis-control	Ctrls
140	path_det	0	0	0	St. Louis-control	Ctrls
1	tis_frag	1	1	1	Pakistan	Pakistan
7	tis_frag	6	5	6	St. Louis-celiac	GSE
8	tis_frag	1	1	3	Pakistan	Pakistan
9	tis_frag	5	5	5	St. Louis-celiac	GSE
10	tis_frag	1	1	1	Zambia	Zambia
11	tis_frag	1	1	1	Pakistan	Pakistan
12	tis_frag	4	2	3	Zambia	Zambia
15	tis_frag	2	1	2	Zambia	Zambia
16	tis_frag	3	2	2	Pakistan	Pakistan
17	tis_frag	1	1	2	Pakistan	Pakistan
18	tis_frag	2	1	2	Zambia	Zambia
22	tis_frag	1	1	1	Pakistan	Pakistan
29	tis_frag	1	1	1	Pakistan	Pakistan
33	tis_frag	1	1	1	Zambia	Zambia
35	tis_frag	1	1	1	Pakistan	Pakistan
38	tis_frag	2	2	2	Zambia	Zambia
43	tis_frag	1	1	1	Zambia	Zambia
45	tis_frag	6	4	6	Pakistan	Pakistan
50	tis_frag	2	2	3	Pakistan	Pakistan
51	tis_frag	1	2	2	Pakistan	Pakistan
52	tis_frag	7	5	7	St. Louis-celiac	GSE
53	tis_frag	4	2	2	Pakistan	Pakistan
55	tis_frag	5	5	6	St. Louis-celiac	GSE
57	tis_frag	4	3	3	St. Louis-celiac	GSE
58	tis_frag	2	2	2	Pakistan	Pakistan
59	tis_frag	2	1	3	Pakistan	Pakistan
61	tis_frag	7	6	7	St. Louis-celiac	GSE
66	tis_frag	5	5	5	St. Louis-celiac	GSE
70	tis_frag	1	1	1	Zambia	Zambia
72	tis_frag	3	2	3	Pakistan	Pakistan
73	tis_frag	5	3	1	Pakistan	Pakistan
76	tis_frag	5	5	5	St. Louis-celiac	GSE
77	tis_frag	1	1	1	Pakistan	Pakistan
78	tis_frag	3	2	3	Zambia	Zambia
79	tis_frag	2	2	2	Pakistan	Pakistan
80	tis_frag	5	5	5	St. Louis-celiac	GSE
81	tis_frag	4	1	1	Pakistan	Pakistan
82	tis_frag	8	6	9	St. Louis-celiac	GSE
84	tis_frag	1	1	1	Pakistan	Pakistan
85	tis_frag	1	1	1	Pakistan	Pakistan
87	tis_frag	1	1	1	Pakistan	Pakistan
96	tis_frag	4	3	4	Zambia	Zambia
101	tis_frag	5	4	5	St. Louis-control	Ctrls
102	tis_frag	2	1	2	Zambia	Zambia
103	tis_frag	2	2	4	Zambia	Zambia
111	tis_frag	2	2	2	Pakistan	Pakistan
112	tis_frag	5	5	5	St. Louis-celiac	GSE
116	tis_frag	1	1	1	Pakistan	Pakistan
120	tis_frag	4	2	2	Pakistan	Pakistan
125	tis_frag	4	4	4	St. Louis-celiac	GSE
128	tis_frag	2	2	2	Zambia	Zambia
129	tis_frag	3	3	3	Zambia	Zambia
130	tis_frag	2	2	3	Zambia	Zambia
132	tis_frag	5	6	6	St. Louis-celiac	GSE
135	tis_frag	1	1	1	Zambia	Zambia
136	tis_frag	4	3	4	St. Louis-control	Ctrls
137	tis_frag	2	2	2	St. Louis-control	Ctrls
138	tis_frag	2	2	2	St. Louis-control	Ctrls
139	tis_frag	4	4	4	St. Louis-control	Ctrls
140	tis_frag	2	2	2	St. Louis-control	Ctrls
1	tis_orien	2	1	1	Pakistan	Pakistan
7	tis_orien	2	1	1	St. Louis-celiac	GSE
8	tis_orien	2	0	2	Pakistan	Pakistan
9	tis_orien	2	1	1	St. Louis-celiac	GSE
10	tis_orien	3	2	3	Zambia	Zambia
11	tis_orien	2	0	1	Pakistan	Pakistan
12	tis_orien	2	2	3	Zambia	Zambia
15	tis_orien	2	1	1	Zambia	Zambia
16	tis_orien	2	1	1	Pakistan	Pakistan
17	tis_orien	2	1	1	Pakistan	Pakistan
18	tis_orien	3	1	2	Zambia	Zambia
22	tis_orien	2	0	0	Pakistan	Pakistan
29	tis_orien	3	2	3	Pakistan	Pakistan
33	tis_orien	2	1	0	Zambia	Zambia
35	tis_orien	3	2	3	Pakistan	Pakistan
38	tis_orien	3	2	3	Zambia	Zambia
43	tis_orien	3	2	3	Zambia	Zambia
45	tis_orien	2	2	1	Pakistan	Pakistan
50	tis_orien	2	1	1	Pakistan	Pakistan
51	tis_orien	3	2	2	Pakistan	Pakistan
52	tis_orien	1	1	1	St. Louis-celiac	GSE
53	tis_orien	2	1	1	Pakistan	Pakistan
55	tis_orien	2	1	0	St. Louis-celiac	GSE
57	tis_orien	2	1	1	St. Louis-celiac	GSE
58	tis_orien	2	2	1	Pakistan	Pakistan
59	tis_orien	2	0	0	Pakistan	Pakistan
61	tis_orien	2	1	1	St. Louis-celiac	GSE
66	tis_orien	1	1	1	St. Louis-celiac	GSE
70	tis_orien	3	2	2	Zambia	Zambia
72	tis_orien	2	2	2	Pakistan	Pakistan
73	tis_orien	2	1	1	Pakistan	Pakistan
76	tis_orien	2	1	1	St. Louis-celiac	GSE
77	tis_orien	2	2	2	Pakistan	Pakistan
78	tis_orien	2	1	3	Zambia	Zambia
79	tis_orien	3	1	2	Pakistan	Pakistan
80	tis_orien	2	2	0	St. Louis-celiac	GSE
81	tis_orien	3	2	1	Pakistan	Pakistan
82	tis_orien	2	1	2	St. Louis-celiac	GSE
84	tis_orien	3	2	3	Pakistan	Pakistan
85	tis_orien	3	2	2	Pakistan	Pakistan
87	tis_orien	2	1	3	Pakistan	Pakistan
96	tis_orien	2	2	3	Zambia	Zambia
101	tis_orien	1	2	1	St. Louis-control	Ctrls
102	tis_orien	3	2	3	Zambia	Zambia
103	tis_orien	3	2	2	Zambia	Zambia
111	tis_orien	3	1	1	Pakistan	Pakistan
112	tis_orien	3	1	1	St. Louis-celiac	GSE
116	tis_orien	2	1	1	Pakistan	Pakistan
120	tis_orien	3	1	1	Pakistan	Pakistan
125	tis_orien	1	1	1	St. Louis-celiac	GSE
128	tis_orien	3	2	2	Zambia	Zambia
129	tis_orien	3	1	2	Zambia	Zambia
130	tis_orien	2	1	1	Zambia	Zambia
132	tis_orien	2	1	1	St. Louis-celiac	GSE
135	tis_orien	3	2	1	Zambia	Zambia
136	tis_orien	2	1	0	St. Louis-control	Ctrls
137	tis_orien	2	0	0	St. Louis-control	Ctrls
138	tis_orien	1	1	1	St. Louis-control	Ctrls
139	tis_orien	2	1	0	St. Louis-control	Ctrls
140	tis_orien	1	1	3	St. Louis-control	Ctrls
1	tot_sco	4	10	10	Pakistan	Pakistan
7	tot_sco	17	16	17	St. Louis-celiac	GSE
8	tot_sco	9	11	11	Pakistan	Pakistan
9	tot_sco	19	15	18	St. Louis-celiac	GSE
10	tot_sco	8	12	4	Zambia	Zambia
11	tot_sco	7	9	8	Pakistan	Pakistan
12	tot_sco	10	9	7	Zambia	Zambia
15	tot_sco	10	7	6	Zambia	Zambia
16	tot_sco	8	10	6	Pakistan	Pakistan
17	tot_sco	8	13	7	Pakistan	Pakistan
18	tot_sco	16	12	14	Zambia	Zambia
22	tot_sco	5	12	10	Pakistan	Pakistan
29	tot_sco	7	12	9	Pakistan	Pakistan
33	tot_sco	8	10	4	Zambia	Zambia
35	tot_sco	8	14	10	Pakistan	Pakistan
38	tot_sco	13	8	6	Zambia	Zambia
43	tot_sco	17	15	14	Zambia	Zambia
45	tot_sco	5	7	7	Pakistan	Pakistan
50	tot_sco	7	8	6	Pakistan	Pakistan
51	tot_sco	11	10	17	Pakistan	Pakistan
52	tot_sco	13	17	15	St. Louis-celiac	GSE
53	tot_sco	3	5	4	Pakistan	Pakistan
55	tot_sco	18	14	17	St. Louis-celiac	GSE
57	tot_sco	13	12	18	St. Louis-celiac	GSE
58	tot_sco	6	4	6	Pakistan	Pakistan
59	tot_sco	10	7	8	Pakistan	Pakistan
61	tot_sco	8	15	17	St. Louis-celiac	GSE
66	tot_sco	11	15	19	St. Louis-celiac	GSE
70	tot_sco	12	6	6	Zambia	Zambia
72	tot_sco	7	8	11	Pakistan	Pakistan
73	tot_sco	8	11	12	Pakistan	Pakistan
76	tot_sco	12	13	21	St. Louis-celiac	GSE
77	tot_sco	3	5	9	Pakistan	Pakistan
78	tot_sco	12	14	10	Zambia	Zambia
79	tot_sco	5	6	8	Pakistan	Pakistan
80	tot_sco	4	13	12	St. Louis-celiac	GSE
81	tot_sco	3	6	9	Pakistan	Pakistan
82	tot_sco	10	14	15	St. Louis-celiac	GSE
84	tot_sco	11	14	11	Pakistan	Pakistan
85	tot_sco	10	12	7	Pakistan	Pakistan
87	tot_sco	12	15	14	Pakistan	Pakistan
96	tot_sco	10	12	4	Zambia	Zambia
101	tot_sco	0	3	3	St. Louis-control	Ctrls
102	tot_sco	12	18	11	Zambia	Zambia
103	tot_sco	13	14	8	Zambia	Zambia
111	tot_sco	7	11	9	Pakistan	Pakistan
112	tot_sco	15	18	15	St. Louis-celiac	GSE
116	tot_sco	5	9	9	Pakistan	Pakistan
120	tot_sco	8	9	10	Pakistan	Pakistan
125	tot_sco	9	14	17	St. Louis-celiac	GSE
128	tot_sco	9	15	10	Zambia	Zambia
129	tot_sco	14	14	9	Zambia	Zambia
130	tot_sco	15	13	17	Zambia	Zambia
132	tot_sco	16	16	17	St. Louis-celiac	GSE
135	tot_sco	16	14	16	Zambia	Zambia
136	tot_sco	1	2	3	St. Louis-control	Ctrls
137	tot_sco	4	5	6	St. Louis-control	Ctrls
138	tot_sco	3	14	14	St. Louis-control	Ctrls
139	tot_sco	1	2	5	St. Louis-control	Ctrls
140	tot_sco	0	2	3	St. Louis-control	Ctrls
1	vil_arc	.a	4	2	Pakistan	Pakistan
7	vil_arc	3	3	4	St. Louis-celiac	GSE
8	vil_arc	2	.a	1	Pakistan	Pakistan
9	vil_arc	4	4	4	St. Louis-celiac	GSE
10	vil_arc	1	2	0	Zambia	Zambia
11	vil_arc	1	2	2	Pakistan	Pakistan
12	vil_arc	0	0	0	Zambia	Zambia
15	vil_arc	1	.a	1	Zambia	Zambia
16	vil_arc	1	1	0	Pakistan	Pakistan
17	vil_arc	0	1	0	Pakistan	Pakistan
18	vil_arc	4	4	4	Zambia	Zambia
22	vil_arc	1	3	2	Pakistan	Pakistan
29	vil_arc	0	3	2	Pakistan	Pakistan
33	vil_arc	1	4	.a	Zambia	Zambia
35	vil_arc	1	2	1	Pakistan	Pakistan
38	vil_arc	4	3	2	Zambia	Zambia
43	vil_arc	4	4	4	Zambia	Zambia
45	vil_arc	1	2	0	Pakistan	Pakistan
50	vil_arc	0	1	1	Pakistan	Pakistan
51	vil_arc	3	3	4	Pakistan	Pakistan
52	vil_arc	3	4	4	St. Louis-celiac	GSE
53	vil_arc	0	1	0	Pakistan	Pakistan
55	vil_arc	4	4	4	St. Louis-celiac	GSE
57	vil_arc	4	3	4	St. Louis-celiac	GSE
58	vil_arc	2	1	1	Pakistan	Pakistan
59	vil_arc	0	1	.a	Pakistan	Pakistan
61	vil_arc	1	3	4	St. Louis-celiac	GSE
66	vil_arc	2	3	4	St. Louis-celiac	GSE
70	vil_arc	3	3	1	Zambia	Zambia
72	vil_arc	1	2	3	Pakistan	Pakistan
73	vil_arc	1	2	2	Pakistan	Pakistan
76	vil_arc	2	4	4	St. Louis-celiac	GSE
77	vil_arc	0	3	2	Pakistan	Pakistan
78	vil_arc	2	4	4	Zambia	Zambia
79	vil_arc	1	2	1	Pakistan	Pakistan
80	vil_arc	0	1	.a	St. Louis-celiac	GSE
81	vil_arc	0	2	2	Pakistan	Pakistan
82	vil_arc	4	3	4	St. Louis-celiac	GSE
84	vil_arc	2	2	1	Pakistan	Pakistan
85	vil_arc	2	2	0	Pakistan	Pakistan
87	vil_arc	3	4	4	Pakistan	Pakistan
96	vil_arc	3	2	0	Zambia	Zambia
101	vil_arc	0	0	1	St. Louis-control	Ctrls
102	vil_arc	3	4	4	Zambia	Zambia
103	vil_arc	2	4	1	Zambia	Zambia
111	vil_arc	1	2	2	Pakistan	Pakistan
112	vil_arc	4	4	4	St. Louis-celiac	GSE
116	vil_arc	1	1	1	Pakistan	Pakistan
120	vil_arc	2	2	1	Pakistan	Pakistan
125	vil_arc	1	3	4	St. Louis-celiac	GSE
128	vil_arc	2	3	3	Zambia	Zambia
129	vil_arc	4	3	4	Zambia	Zambia
130	vil_arc	4	3	4	Zambia	Zambia
132	vil_arc	4	4	4	St. Louis-celiac	GSE
135	vil_arc	4	4	4	Zambia	Zambia
136	vil_arc	0	0	0	St. Louis-control	Ctrls
137	vil_arc	1	.a	2	St. Louis-control	Ctrls
138	vil_arc	.a	4	4	St. Louis-control	Ctrls
139	vil_arc	0	0	.a	St. Louis-control	Ctrls
140	vil_arc	0	1	0	St. Louis-control	Ctrls
1	comp_sco
7	comp_sco
8	comp_sco
9	comp_sco
10	comp_sco
11	comp_sco
12	comp_sco
15	comp_sco
16	comp_sco
17	comp_sco
18	comp_sco
22	comp_sco
29	comp_sco
33	comp_sco
35	comp_sco
38	comp_sco
43	comp_sco
45	comp_sco
50	comp_sco
51	comp_sco
52	comp_sco
53	comp_sco
55	comp_sco
57	comp_sco
58	comp_sco
59	comp_sco
61	comp_sco
66	comp_sco
70	comp_sco
72	comp_sco
73	comp_sco
76	comp_sco
77	comp_sco
78	comp_sco
79	comp_sco
80	comp_sco
81	comp_sco
82	comp_sco
84	comp_sco
85	comp_sco
87	comp_sco
96	comp_sco
101	comp_sco
102	comp_sco
103	comp_sco
111	comp_sco
112	comp_sco
116	comp_sco
120	comp_sco
125	comp_sco
128	comp_sco
129	comp_sco
130	comp_sco
132	comp_sco
135	comp_sco
136	comp_sco
137	comp_sco
138	comp_sco
139	comp_sco
140	comp_sco
